# Supplementary material for: Engineering high‐affinity dual targeting cellular nanovesicles for optimised cancer immunotherapy
Source: J Extracell Vesicles. 2023 Nov 16;12(11):12379. doi: 10.1002/jev2.12379 (PMC10654473; doi:10.1002/jev2.12379)
Supplement: Supplementary file 2 — Supporting Information [file JEV2-12-12379-s002.xlsx]

## Sheet: Sheet1
Table S1. The position of high-affinity mutated residues of PD-1 and SIRPα.
A)	Residue#	39	40	41	43	45	49	53	97	100	107
	hPD-1	V	L	N	Y	M	N	K	L	A	A
	hPD-1 HAC	H	V	V	H	E	G	T	V	V	I
B)	Residue#	6	27	31	47	53	54	56	66	92
	hSIRPα	V	V	I	E	K	E	H	S	V
	hSIRPα HAC	I	I	F	V	R	Q	P	T	I
The position of the mutated residues is denoted at the top of the table, and the high-affinity consensus (HAC) sequence (Red text) and
their corresponding sequence in wild-type (WT) allele (Black text) of PD-1 (A) and SIRPα (B) are showed in the table.
