# Supplementary material for: Engineering high‐affinity dual targeting cellular nanovesicles for optimised cancer immunotherapy
Source: J Extracell Vesicles. 2023 Nov 16;12(11):12379. doi: 10.1002/jev2.12379 (PMC10654473; doi:10.1002/jev2.12379)
Supplement: Supplementary file 3 — Supporting Information [file JEV2-12-12379-s003.xlsx]

## Sheet: Sheet1
Table S2. Blood routine examination of mice treated with different treatments (n=6).
	Control	Blank NVs	Flag-Fusion WT NVs	Flag-Fusion HAC NVs	Atezolizumab+Magrolimab
RBC(M/uL)	10.08±0.68	8.63±0.3	8.96±0.99	8.75±0.4	9.3±0.37
HGB(g/dL)	14±1.29	12.3±0.45	12.6±1.21	12.3±0.47	13.1±0.45
PLT(K/uL)	817.2±148.34	1141.2±269.99	830.8±282.81	896.8±275.45	709±64.97
WBC(K/uL)	6.6±1.06	6.1±0.67	5.9±0.68	4.5±0.88	4.4±0.94
HCT(%)	46.8±4.97	40.5±1.61	41.5±4.85	39.8±1.64	42.6±1.4
MCV(fL)	46.4±2.37	46.9±1.2	46.3±1.35	45.5+1.0	45.8±0.63
MCH(pg)	13.9±0.55	14.2±0.16	14.1±0.34	14.1±0.21	14.1±0.11
MCHC(g/L)	300±5.0	303.2±7.4	304.2±7.2	310±3.9	308±3.9
MPV(fL)	9.43±0.97	9±0.24	8.88±0.04	9.02±0.24	9.48±0.5
